# Supplementary material for: Cross-Cultural Adaptation and Validation of the Arabic Version of the Physical Activity Scale for Individuals with Physical Disabilities in Saudi Arabia (PASIPD-AR)
Source: Healthcare (Basel). 2024 Jan 11;12(2):179. doi: 10.3390/healthcare12020179 (PMC10815588; doi:10.3390/healthcare12020179)
Supplement: Supplementary file 1 [file healthcare-12-00179-s001.zip]

Archive with 1 entries (1 files):
- healthcare-2781400-supplementary.pdf
